# Supplementary material for: Use of Slaughterhouses as Sentinel Points for Genomic Surveillance of Foot-and-Mouth Disease Virus in Southern Vietnam
Source: Viruses. 2021 Nov 2;13(11):2203. doi: 10.3390/v13112203 (PMC8624567; doi:10.3390/v13112203)
Supplement: Supplementary file 1 [file viruses-13-02203-s001.zip]

Archive with 1 entries (1 files):
- viruses-1371979-supplementary.pdf
